# Supplementary material for: Monkfish Peptides Mitigate High Fat Diet-Induced Hepatic Steatosis in Mice
Source: Mar Drugs. 2022 May 5;20(5):312. doi: 10.3390/md20050312 (PMC9147042; doi:10.3390/md20050312)
Supplement: Supplementary file 1 [file marinedrugs-20-00312-s001.zip]

Archive with 1 entries (1 files):
- marinedrugs-1697246-supplementary.pdf
